# Supplementary material for: Glutamate and asparagine cataplerosis underlie glutamine addiction in melanoma
Source: Oncotarget. 2015 Feb 28;6(10):7379–89. doi: 10.18632/oncotarget.3132 (PMC4480687; doi:10.18632/oncotarget.3132)
Supplement: Supplementary file 2 [file oncotarget-06-7379-s002.xls]

## Sheet: Sheet1
Figure 2C source data: Metabolite amounts (nmol) in cell extracts after 6 h incubation in medium with glutamine (Gln+) or without glutamine (Gln-) or without glutamine but plus subtrates as shown.
Lu1205: single samples for each variable; duplicate GCMS analyses for all.
	Gln+	Gln+	Gln-	Gln-	Asp	Asp	Asn	Asn	DMaK	DMaK	Asn+DMaK	Asn+DMaK
Pyruvate	0.357281	0.472632	0.30733	0.357152	0.350419	0.368966	0.341309	0.355851	0.94927	0.932697	0.910357	0.890625
Lactate	32.9873	32.8374	12.3254	12.7823	15.244	15.8276	14.719	14.8883	21.2026	20.8153	24.2658	24.5156
Alanine	2.19426	2.26617	1.64124	1.68323	1.75209	1.52586	1.59989	1.61968	2.85766	2.76817	2.52445	2.55469
Citrate	1.30187	1.38968	0.516508	0.608354	0.545813	0.660345	0.607957	0.558511	1.76387	1.91693	1.77411	2.01094
Ketoglutarate	0.825498	0.899412	0.283194	0.297342	0.274522	0.272414	0.24684	0.287234	9.53869	9.23054	10.6602	10.9469
Glutamate	81.3644	83.8863	6.62932	7.07468	6.52392	7.10345	7.09029	7.18085	37.7518	38.3165	37.6674	40.0417
Glutamine	24.4224	23.3142	1.89869	2.08481	1.85706	1.94828	1.75226	1.81915	2.05292	1.92857	1.94189	1.82812
Proline	6.49523	6.40052	4.50536	4.58886	4.37943	4.46897	5.05463	5.18936	8.19854	7.72759	8.51738	8.8
Succinate	0.311601	0.250425	0.199523	0.19481	0.151794	0.189655	0.202652	0.212234	0.877007	0.886145	0.939873	0.9
Fumarate	0.75861	0.772436	0.149642	0.158924	0.195395	0.2	0.141704	0.173936	1.56022	1.57611	1.65138	1.63594
Malate	3.18372	3.37544	0.463409	0.494715	0.474761	0.574138	0.463967	0.452394	8.41286	8.29452	8.61266	8.79141
Aspartate	2.731	2.797	0.778784	0.823671	0.788038	0.896552	0.801467	0.785106	1.58978	1.58276	1.41059	1.45625
Asparagine	0.410302	0.41179	0.2132	0.252057	0.211543	0.247414	4.78823	4.49441	0.194617	0.189532	3.67793	3.62109
Melanocytes: triplicate samples +/- Gln; GCMS assay once each.
	Gln+	Gln+	Gln+	Gln-	Gln-	Gln-
Pyruvate	0.14908	0.142817	0.121677	0.142027	0.109927	0.135338
Lactate	2.33558	2.36024	2.18711	1.95288	1.98773	2.1485
Alanine	0.240184	0.225501	0.246435	0.266301	0.286113	0.31297
Citrate	1.97282	2.30763	2.19173	1.72356	2.17446	2.36842
Ketoglutarate	0.0960736		0.0862521	0.0650959	0.0602342
Glutamate	13.8368	13.7105	13.7695	7.41699	7.46905	7.71429
Glutamine	26.2712	25.8274	25.5214	3.29918	3.5237	3.5188
Proline	1.27656	1.29488	1.12539	1.19934	1.23279	1.2406
Succinate	0.231902	0.239031	0.241814	0.227836	0.21082	0.211466
Fumarate	0.230245	0.222494	0.223331	0.16126	0.146068	0.159023
Malate	0.961564	0.938085	0.92644	0.479342	0.598578	0.596335
Aspartate	2.07055	2.03252	2.02076	0.615452	0.614389	0.642857
Asparagine	0.301472	0.308937	0.329606	0.0850685	0.0700223	0.114192
Data were normalized to respective Gln+ values for Fig. 2C.
