# Supplementary material for: Glutamate and asparagine cataplerosis underlie glutamine addiction in melanoma
Source: Oncotarget. 2015 Feb 28;6(10):7379–89. doi: 10.18632/oncotarget.3132 (PMC4480687; doi:10.18632/oncotarget.3132)
Supplement: Supplementary file 3 [file oncotarget-06-7379-s003.xlsx]

## Sheet: Fig 3A
Amount of glutamine (nmol) converted to metabolite
Data from 4 GCMS runs for melanocytes (2 samples) and 3 GCMS runs for melanoma cells (3 samples each) (except Lu1205 protein 2 samples, 2 GCMS runs)
		Melcytes				Mel501			MeWo			sbcl2			UACC903			WM793			WM1346			WM1366			WM3629			Lu1205
Protein	Alanine	0.700229	0.983503	1.12918	1.00404	0.0254966	1.37472	1.6306	0.626402	0.0246319	0.762626	1.51616	0.0162181	0.0170443	1.4955	3.50398	0.961116	0.0237297	1.18924	1.22585	2.05658	0.832064	0.542321	1.32875	1.54171	1.5079	0.0373117	0.379016	0.229184	0	0
Protein	Proline	3.88719	2.6715	3.37298	4.29685	37.3377	36.7674	36.3633	14.1133	14.0633	13.1626	5.4051	7.24344	5.71887	64.796	72.3296	67.7821	25.2353	22.2024	19.7632	22.1459	23.9526	22.8274	22.847	27.9101	31.1257	29.9223	31.9102	37.1521	37.4054	35.0999
Protein	Asp-asn	24.5634	30.2215	25.7416	26.895	76.0756	75.5746	92.5115	33.835	37.161	34.7616	26.4473	24.6883	22.6226	85.7222	81.7647	76.665	47.6186	42.1547	42.9056	57.1352	50.1847	50.5703	55.1151	62.007	60.8984	109.002	96.7525	105.617	58.372	59.8942
Protein	Glu-gln	144.023	138.015	144.533	140.706	182.946	194.692	199.373	160.805	146.191	169.944	112.417	118.291	99.0866	228.536	205.8	212.635	172.715	146.976	160.131	160.265	154.922	154.419	161.301	137.024	165.049	425.903	406.892	413.181	177.81	172.377
Secreted	Ketoglutarate	5.64183	6.89719	5.51507	8.30813	40.5917	27.0047	35.1033	7.66975	9.81694	10.7015	4.25977	3.15053	2.07988	30.5963	43.9061	38.2014	15.3895	15.6188	14.9906	23.9377	13.3043	44.9992	21.3752	15.2469	21.4339	67.1841	36.5167	22.1703	15.9425	20.0145	16.7033
Secreted	Alanine	1.12457	0.898103	2.10949	1.60174	21.6466	15.4637	16.7671	0.273286	-3.41411e-15	2.52306	0.434093	1.76175e-13	1.88004	18.2804	14.8967	11.6385	3.48886	7.12027	4.65159	11.4416	11.2315	13.1971	14.083	13.513	14.8344	4.81206	8.85287e-14	0.58092	0	0	0
Secreted	Asparagine	4.02455	2.69919	2.24715	2.1055	31.9125	31.0605	21.8008	8.44617	10.1593	11.312	6.80447	8.43355	9.30898	27.0928	31.6144	32.562	14.9491	21.7299	22.0636	17.3428	14.809	15.8989	27.1303	14.1067	18.0717	10.6425	9.44227	9.97161	17.1794	17.4913	19.2192
Secreted	Aspartate	9.10768	8.4863	9.9756	8.22541	10.4918	11.5636	12.9121	1.9e-13	4.61152	0.908076	1.25466	4.4933e-13	3.21144e-13	4.43648	4.19329	1.89334	14.1355	12.5385	12.1376	9.99557	13.2363	13.2933	14.9975	19.2153	8.92963	18.9444	18.0385	21.1585	1.06222e-13	1.55868	3.14623
Secreted	Citrate	7.8017	9.52243	8.99665	11.3001	18.9616	28.8799	24.5533	8.35813	10.5268	10.4503	12.4584	12.0235	13.402	13.3272	12.336	12.6437	77.7717	81.596	79.6547	7.17078	6.88016	8.5986	11.9048	12.4395	8.44818	50.0664	62.7703	42.5309	129.911	113.45	95.6547
Secreted	Fumarate	1.48658	1.45167	1.6705	1.39783	3.58612	3.71525	3.55646	1.36576	1.0143	0.928367	0.712206	0.669447	1.27243	1.76347	3.14658	1.0711	2.71983	1.87308	2.87712	5.62621	6.89192	5.23204	7.29775	3.49993	7.30424	8.09769	6.63886	6.74966	1.97753	1.17939	1.4548
Secreted	Glutamate	46.1096	49.7754	49.9473	69.8085	505.66	505.722	459.949	355.044	239.511	373.239	164.07	168.98	163.776	76.423	67.1955	88.1651	541.863	572.607	543.312	490.642	468.502	486.37	542.239	525.279	511.171	442.508	416.417	412.025	333.533	318.502	351.702
Secreted	Malate	2.51972	1.56605	2.11492	3.01485	13.4723	15.054	15.6731	1.89511	2.42971	2.21765	0.879929	1.06105	1.09653e-14	6.83029	7.56901	6.28681	5.94375	5.20956	6.88987	11.9113	7.89764	11.873	14.9119	13.6144	14.8636	9.16332	9.4507	7.78095	2.7528	3.31207	3.16671
Secreted	Proline	15.501	19.3451	11.3567	21.1876	98.1448	91.6664	92.9691	45.7521	45.9697	52.5812	11.1664	12.1632	9.72494	110.595	105.566	80.725	119.975	112.744	111.76	46.4144	43.0327	39.7273	70.777	61.0189	62.6777	64.1616	68.9416	58.1367	65.9637	67.312	78.4751
Secreted	Pyruvate	2.83853	2.82178	3.22282	2.83551	7.20365	11.4478	9.49887	1.43397	2.16405	2.10665	0.565787	0.798741	0.441541	6.93441	6.19378	8.30511	3.41093	2.22982	2.58654	2.80083	4.82709	2.79151	3.40915	2.92204	6.59311	3.26508	4.73478	5.02246	0	0	0
Secreted	Succinate	3.20997	2.60563	3.76366	4.14436	28.358	29.196	26.1569	3.83152	3.71489	2.96747	4.12534	2.70189	2.21702	17.3852	11.3896	13.0298	12.8792	11.9749	13.3698	14.2796	16.5808	15.1149	19.3191	20.0412	19.6565	6.91834	5.05229	7.08354	0	0	0
Secreted	Lactate	34.9226	34.4339	37.4095	35.1243	161.458	201.023	147.164	-3.64565e-13	50.7179	20.7772	6.25835e-13	4.70761e-13	1.96673e-12	133.46	170.826	129.126	109.656	90.1399	92.4504	142.438	72.797	116.612	146.676	129.547	115.045	46.2442	62.3785	3.89544e-12	0	0	0
	CO2	120.19	136.859	132.492	134.798	614.789	545.337	570.557	220.92	226.063	229.165	135.632	136.319	123.33	464.312	443.584	442.955	429.631	393.531	397.405	436.256	467.517	451.612	479.304	500.685	494.502	595.619	584.689	541.487	222.791	218.713	219.85
Averages													Standard deviation
		Melcytes	Mel501	MeWo	sbcl2	UACC903	WM793	WM1346	WM1366	WM3629	Lu1205				Melcytes	Mel501	MeWo	sbcl2	UACC903	WM793	WM1346	WM1366	WM3629	Lu1205
Protein	Alanine	0.954237	1.01027	0.47122	0.516473	1.98687	0.81294	1.14365	1.45945	0.21517	0		Protein	Alanine	0.181163	0.729823	0.613014	0.85983	1.47034	0.835648	0.662775	0.717184	0.176446	0
Protein	Proline	3.55713	36.8228	13.7798	6.12247	68.3025	22.4003	22.9753	27.2943	32.9949	36.2527		Protein	Proline	0.701043	11.3618	4.21005	29.3477	21.7553	2.24194	0.747706	3.65228	3.7634	1.63025
Protein	Asp-asn	26.8554	81.3872	35.2525	24.5861	81.384	44.2263	52.6301	59.3402	103.79	59.1331		Protein	Asp-asn	2.43762	25.0444	4.62032	30.608	17.2849	6.89261	3.42299	25.0139	23.2891	1.07638
Protein	Glu-gln	141.82	192.337	158.98	109.931	215.657	159.941	156.535	154.458	415.325	175.093		Protein	Glu-gln	3.05142	17.2139	25.2531	59.8439	23.4889	10.5096	3.56008	136.29	119.021	3.84141
Secreted	Ketoglutarate	6.59055	34.2333	9.39606	3.1634	37.5679	15.3329	27.4137	19.352	41.957	17.5535		Secreted	Ketoglutarate	1.30395	14.4066	2.86633	13.7453	12.357	4.31019	13.5124	24.0916	22.8406	2.16504
Secreted	Alanine	1.43347	17.9591	0.932116	0.771378	14.9386	5.08691	11.9567	14.1435	1.79766	0		Secreted	Alanine	0.537696	9.23468	1.15759	8.79135	6.33461	3.51968	1.38089	4.69699	2.32539	0
Secreted	Asparagine	2.7691	28.2579	9.97248	8.18233	30.4231	19.5809	16.0169	19.7695	10.0188	17.9633		Secreted	Asparagine	0.874423	10.9131	1.97366	9.51203	8.09662	3.46371	5.65277	7.1089	3.61382	1.0988
Secreted	Aspartate	8.94875	11.6558	1.83987	0.418221	3.5077	12.9372	12.175	14.3808	19.3805	1.5683		Secreted	Aspartate	0.778195	5.91145	2.01596	2.09438	5.43603	1.7053	2.08977	4.79887	9.77845	1.57314
Secreted	Citrate	9.40521	24.1316	9.77842	12.628	12.769	79.6741	7.54985	10.9308	51.7892	113.005		Secreted	Citrate	1.454	8.87043	1.67485	0.673315	32.504	36.2853	2.30334	19.6476	39.9438	17.1324
Secreted	Fumarate	1.50164	3.61928	1.10281	0.884693	1.99372	2.49001	5.91673	6.03397	7.16207	1.53724		Secreted	Fumarate	0.118341	1.12887	0.271929	0.518203	0.936085	1.62892	0.989042	2.06771	2.67574	0.405408
Secreted	Glutamate	53.9102	490.444	322.598	165.608	77.2612	552.594	481.838	526.229	423.65	334.579		Secreted	Glutamate	10.7456	71.0508	98.9429	44.6565	232.459	34.0605	31.6867	43.7452	47.0243	16.6247
Secreted	Malate	2.30388	14.7331	2.18082	0.646992	6.89537	6.01439	10.5606	14.4633	8.79832	3.0772		Secreted	Malate	0.614317	6.48555	0.686579	3.12619	0.708884	3.0276	2.87741	2.71721	3.1094	0.290181
Secreted	Proline	16.8476	94.2601	48.101	11.0182	98.9619	114.827	43.0581	64.8246	63.7466	70.5836		Secreted	Proline	4.36027	24.4148	18.7373	49.7985	16.76	34.4016	14.1258	4.27604	4.55768	6.86741
Secreted	Pyruvate	2.92966	9.38343	1.90156	0.602023	7.14443	2.74243	3.47314	4.3081	4.34077	0		Secreted	Pyruvate	0.195577	4.33673	0.745613	3.16965	2.0615	0.495488	0.957927	1.70943	2.30281	0
Secreted	Succinate	3.4309	27.9036	3.50463	3.01475	13.9348	12.7413	15.3251	19.6723	6.35139	0		Secreted	Succinate	0.670731	12.1041	0.492806	7.23072	2.58446	0.961996	2.21195	6.38379	3.30657	0
Secreted	Lactate	35.4726	169.882	23.8317	1.02111e-12	144.471	97.4153	110.615	130.423	36.2076	0		Secreted	Lactate	1.32341	87.9424	23.9869	66.7299	25.5628	24.1362	33.9319	44.03	32.041	0
	CO2	131.085	576.895	225.383	131.76	450.284	406.856	451.795	491.497	573.932	220.451			CO2	7.47926	180.287	45.0037	166.383	14.3214	21.8622	18.7637	52.8305	177.119	2.10427
Total		449.815	1814.91	869.006	479.855	1267.48	1555.67	1430.98	1578.58	1801.46	1050.8
Gln uptake		300	2105	943.846	513.846	1565	1587.18	1581.67	1838.33	1840	1380
Yield		1.49938	0.862192	0.920707	0.93385	0.809893	0.980149	0.904728	0.858702	0.979053	0.761448
Percentage of glutamine contributing to metabolite (for melanocytes, used total yield as 100%; for melanoma cells, used measured uptake as 100%):
		Melcytes	Mel501	MeWo	sbcl2	UACC903	WM793	WM1346	WM1366	WM3629	Lu1205
Protein	Alanine	0.0021214	0.000479939	0.000499255	0.00100511	0.00126956	0.000512192	0.000723069	0.0007939	0.00011694	0
Protein	Proline	0.007908	0.017493	0.0145996	0.011915	0.0436438	0.0141133	0.014526	0.0148473	0.017932	0.02627
Protein	Asp-asn	0.0597032	0.0386638	0.0373499	0.0478472	0.0520025	0.0278647	0.0332751	0.0322793	0.0564078	0.0428501
Protein	Glu-gln	0.315284	0.0913716	0.168438	0.213939	0.1378	0.10077	0.0989687	0.0840206	0.22572	0.126879
Secreted	Ketoglutarate	0.0146517	0.0162628	0.00995508	0.00615631	0.0240051	0.00966049	0.0173322	0.0105269	0.0228027	0.0127199
Secreted	Alanine	0.00318681	0.00853165	0.000987572	0.00150119	0.00954542	0.003205	0.00755958	0.00769363	0.000976989	0
Secreted	Asparagine	0.00615608	0.0134242	0.0105658	0.0159237	0.0194396	0.0123369	0.0101266	0.0107541	0.00544499	0.0130169
Secreted	Aspartate	0.0198943	0.00553722	0.00194933	0.000813903	0.00224134	0.00815107	0.0076976	0.00782274	0.0105329	0.00113645
Secreted	Citrate	0.0209091	0.0114639	0.0103602	0.0245754	0.00815911	0.0501986	0.00477335	0.00594604	0.0281463	0.0818879
Secreted	Fumarate	0.00333836	0.00171937	0.00116842	0.00172171	0.00127394	0.00156883	0.00374082	0.00328231	0.00389243	0.00111394
Secreted	Glutamate	0.11985	0.23299	0.341791	0.322292	0.0493682	0.348161	0.304639	0.286254	0.230245	0.242449
Secreted	Malate	0.00512185	0.00699911	0.00231057	0.00125912	0.00440599	0.00378936	0.00667691	0.00786762	0.0047817	0.00222985
Secreted	Proline	0.0374546	0.0447791	0.0509628	0.0214425	0.0632344	0.0723463	0.0272233	0.0352627	0.0346449	0.0511475
Secreted	Pyruvate	0.00651304	0.00445769	0.00201469	0.0011716	0.00456513	0.00172786	0.00219587	0.00234348	0.00235911	0
Secreted	Succinate	0.00762737	0.0132559	0.00371314	0.00586703	0.00890406	0.00802764	0.00968922	0.0107012	0.00345184	0
Secreted	Lactate	0.0788604	0.0807038	0.0252495	1.98719e-15	0.0923136	0.0613764	0.069936	0.0709461	0.019678	0
	CO2	0.29142	0.274059	0.238792	0.25642	0.287721	0.256339	0.285645	0.26736	0.311919	0.159747
	SUM	1	0.862192	0.920707	0.93385	0.809893	0.980149	0.904728	0.858702	0.979053	0.761448

## Sheet: Fig 3B
Amount of glutamine (nmol) converted to CO2
Data from 4 GCMS runs for melanocytes (2 samples) and 3 GCMS runs for melanoma cells (3 samples each) (except Lu1205 protein 2 samples, 2 GCMS runs)
Fraction	Metabolite	Melanocytes				Mel501			MeWo			sbcl2			UACC903			WM793			WM1346			WM1366			WM3629			Lu1205
Protein	Alanine	0.374596	0.165686	-0.104298	0.308923	0.101077	1.05484	3.2929	0.184589	0.0934112	-0.735843	2.82175	0.0615037	0.0646369	0.342561	2.65812	0.85434	0.0899896	-0.570309	-0.630857	1.32408	1.6388	0.209881	2.54934	0.0831355	2.20329	0.147916	0.133003	0.377907	0	0
Protein	Proline	-0.323267	5.13362	0.720388	2.73776	10.6966	8.65467	8.42408	6.27128	7.01937	10.6676	1.37078	0.826605	-0.851628	21.1917	23.1592	18.8893	13.9658	5.73068	1.1199	4.95851	8.64133	8.97066	4.37935	10.4173	12.1007	12.2461	12.6112	17.208	6.85374	6.4313
Protein	Asp-asn	24.689	26.1667	18.8419	25.3376	60.1096	52.1609	64.5676	26.5572	24.5786	24.5722	23.5938	21.5921	16.071	61.4205	54.7402	56.0828	25.7206	21.5872	26.2797	39.1677	37.7271	38.0451	42.2193	45.5771	45.9372	110.92	83.8476	93.9641	28.6339	29.3806
Protein	Glu-gln	19.7874	16.1486	25.0678	19.3934	42.5394	44.2784	36.3862	22.5183	22.0002	15.266	20.7601	22.4618	15.5038	44.2132	43.0668	34.7732	18.6273	9.65045	17.8026	30.7086	39.4731	32.8277	29.7892	32.417	29.4842	113.936	105.636	109.611	22.137	21.4606
Secreted	Ketoglutarate	1.85649	2.00376	2.07556	2.738	12.1638	8.52003	12.7086	2.63451	3.36645	5.54511	1.72976	0.104722	1.45921	11.5815	22.6262	14.4926	5.03782	4.14379	3.89168	18.8482	42.6353	12.0896	4.28616	8.78033	8.07805	-24.9086	13.7728	12.0912	1.09165	1.55563	1.29747
Secreted	Alanine	0.270356	0.102801	0.800492	-0.96718	10.3253	22.2121	10.8253	0.56839	0.559301	1.73757	0.0700621	0.481018	2.60069	15.1895	7.87089	5.10943	4.77598	1.19109	4.87592	7.38079	4.16817	9.73303	6.34033	-0.73314	10.2822	7.57948	0.453213	-0.58092	0	0	0
Secreted	Asparagine	-1.15655	0.258001	3.38076	-0.594611	25.7607	19.3632	17.3068	0.922368	3.98319	0.539958	0.059058	-3.38177	0.0302675	18.7033	21.7294	23.1354	10.0991	11.6147	11.0133	14.1327	15.7844	12.2064	22.3874	16.148	10.5759	14.6916	7.91111	15.6318	3.61023	3.58027	3.278
Secreted	Aspartate	8.11964	6.42728	9.16819	7.08212	7.07997	8.67981	9.34314	0.735809	8.0528	1.86703	1.32284	0.83051	0.829127	3.77309	-0.537414	2.49981	10.1004	7.30906	8.01157	12.1498	11.7836	16.6626	14.616	18.7463	11.379	16.3758	11.4674	12.7679	0.0897315	-0.0709081	0.683403
Secreted	Citrate	11.9956	12.825	12.7631	14.6687	17.8684	21.23	21.5149	9.08452	12.464	13.8447	10.5851	13.6749	20.24	13.1157	11.1832	15.2908	71.9448	73.3976	77.573	7.41965	7.98503	11.3439	13.9776	17.6116	9.1875	66.8197	85.4024	56.0613	25.0956	21.672	19.903
Secreted	Fumarate	1.95321	1.53144	1.73389	1.70129	2.75292	3.04629	2.504	1.62846	1.11247	1.05205	1.16485	0.900333	2.00585	1.60097	3.06922	3.25225	1.6574	1.50101	2.58754	5.65948	4.8209	4.61885	6.0971	3.839	6.36929	8.05224	6.21261	6.731	0.487683	0.340691	0.156974
Secreted	Glutamate	13.7644	15.9771	13.7193	21.5259	171.853	150.881	152.457	130.086	87.606	124.856	59.2335	57.1886	57.3865	23.0199	14.9121	33.6266	136.358	159.398	143.218	165.134	161.665	159.978	187.311	170.2	190.675	198.594	172.729	175.307	21.9911	24.0925	24.621
Secreted	Malate	0.0979593	0.616801	1.87552	2.10228	8.33671	10.0408	11.9613	1.5764	1.85379	1.47163	0.310403	0.681361	0.0374168	5.22528	5.13828	5.8546	2.69764	4.39859	4.12586	7.53442	4.89504	7.55309	10.3015	9.36225	13.1774	6.8966	6.21509	7.87302	0.72946	0.191408	0.492105
Secreted	Proline	9.89433	24.7359	12.1282	9.86912	32.5396	22.5735	42.639	13.1676	11.3362	8.28947	6.90749	16.5032	5.26656	37.0275	42.886	31.7316	42.0342	20.5802	20.4718	15.9583	21.0492	19.7839	21.1682	18.7083	18.7921	20.3783	22.8	14.8	5.93841	5.59208	5.47179
Secreted	Pyruvate	2.06621	-0.136589	2.19551	2.29909	10.671	6.32503	2.29687	0.364158	1.84045	1.39766	0.35464	0.982408	0.252344	4.23957	2.43979	6.41229	2.17756	2.0837	2.91275	2.74855	2.48302	2.35475	2.54346	2.41051	3.23163	3.02698	6.26004	6.02415	0	0	0
Secreted	Succinate	3.51849	1.94712	3.18642	3.17954	28.4501	21.6825	24.1456	4.62077	6.38438	4.94215	5.34832	3.41158	2.43437	18.5346	11.234	11.6383	11.241	11.4223	12.519	14.7708	16.7319	11.1539	18.765	18.2683	16.3279	10.0338	7.65269	13.6199	0	0	0
Secreted	Lactate	23.2818	22.9559	24.9397	23.4162	173.541	144.634	150.184	-2.43043e-13	33.8119	13.8514	4.17223e-13	3.13841e-13	1.31116e-12	185.133	177.408	179.312	73.1038	60.0932	61.6336	88.3604	86.0354	104.08	92.573	128.849	106.701	30.8295	41.5857	2.59696e-12	0	0	0
	averages
		Melcytes	Mel501	MeWo	sbcl2	UACC903	WM793	WM1346	WM1366	WM3629	Lu1205
Protein	Alanine	0.186227	1.48294	-0.152614	0.982629	1.28501	-0.370392	1.05759	1.61192	0.219609	0
Protein	Proline	2.06712	9.25845	7.98608	0.448585	21.0801	6.9388	7.5235	8.96579	14.0218	6.64252
Protein	Asp-asn	23.7588	58.946	25.236	20.419	57.4145	24.5292	38.3133	44.5779	96.2439	29.0073
Protein	Glu-gln	20.0993	41.068	19.9282	19.5752	40.6844	15.3601	34.3365	30.5635	109.728	21.7988
Secreted	Ketoglutarate	2.16845	11.1308	3.84869	1.0979	16.2334	4.35776	24.5244	7.04818	0.318466	1.31492
Secreted	Alanine	0.0516173	14.4542	0.955087	1.05059	9.38995	3.61433	7.09399	5.29646	2.48393	0
Secreted	Asparagine	0.471899	20.8102	1.81517	-1.09748	21.1894	10.909	14.0412	16.3704	12.7448	3.4895
Secreted	Aspartate	7.69931	8.36764	3.55188	0.99416	1.91183	8.47367	13.532	14.9138	13.537	0.234075
Secreted	Citrate	13.0631	20.2044	11.7977	14.8333	13.1966	74.3052	8.91619	13.5922	69.4278	22.2235
Secreted	Fumarate	1.72996	2.76774	1.26433	1.35701	2.64081	1.91532	5.03308	5.43513	6.99862	0.328449
Secreted	Glutamate	16.2467	158.397	114.183	57.9362	23.8529	146.324	162.259	182.729	182.21	23.5682
Secreted	Malate	1.17314	10.1129	1.63394	0.34306	5.40605	3.7407	6.66085	10.947	6.9949	0.470991
Secreted	Proline	14.1569	32.584	10.9311	9.55907	37.215	27.6954	18.9305	19.5562	19.3261	5.66743
Secreted	Pyruvate	1.60606	6.43098	1.20075	0.529797	4.36388	2.39134	2.52877	2.72853	5.10372	0
Secreted	Succinate	2.95789	24.7594	5.31576	3.73142	13.8023	11.7274	14.2188	17.7871	10.4355	0
Secreted	Lactate	23.6484	156.119	15.8878	6.8074e-13	180.618	64.9435	92.8253	109.374	24.1384	0
	TOTAL	131.085	576.895	225.383	131.76	450.284	406.856	451.795	491.497	573.932	114.746
Percent of total:
		Melcytes	Mel501	MeWo	sbcl2	UACC903	WM793	WM1346	WM1366	WM3629	Lu1205
Protein	Alanine	0.00142066	0.00257055	-0.000677133	0.0074577	0.00285377	-0.000910377	0.00234085	0.00327962	0.000382639	0
Protein	Proline	0.0157694	0.0160488	0.0354335	0.00340455	0.0468151	0.0170547	0.0166525	0.0182418	0.0244311	0.0578891
Protein	Asp-asn	0.181248	0.102178	0.11197	0.15497	0.127507	0.0602896	0.0848025	0.0906981	0.167692	0.252796
Protein	Glu-gln	0.15333	0.071188	0.0884194	0.148567	0.0903528	0.0377532	0.0760001	0.0621844	0.191186	0.189975
Secreted	Ketoglutarate	0.0165424	0.0192944	0.0170762	0.00833252	0.0360516	0.0107108	0.0542821	0.0143402	0.000554885	0.0114594
Secreted	Alanine	0.00039377	0.0250552	0.00423763	0.00797348	0.0208534	0.00888357	0.0157018	0.0107762	0.00432791	0
Secreted	Asparagine	0.00359995	0.0360729	0.00805374	-0.00832936	0.0470579	0.026813	0.0310786	0.0333073	0.0222062	0.0304107
Secreted	Aspartate	0.0587353	0.0145046	0.0157593	0.00754521	0.00424584	0.0208272	0.0299517	0.0303436	0.0235865	0.00203995
Secreted	Citrate	0.0996539	0.0350227	0.0523454	0.112578	0.0293072	0.182633	0.019735	0.0276548	0.120969	0.193676
Secreted	Fumarate	0.0131973	0.00479765	0.0056097	0.0102991	0.00586477	0.00470761	0.0111402	0.0110583	0.0121942	0.00286241
Secreted	Glutamate	0.12394	0.274569	0.506617	0.439709	0.052973	0.359647	0.359143	0.37178	0.317476	0.205395
Secreted	Malate	0.00894947	0.0175299	0.00724963	0.00260367	0.0120059	0.00919416	0.0147431	0.0222728	0.0121877	0.00410465
Secreted	Proline	0.107998	0.0564818	0.0485	0.0725489	0.0826479	0.0680718	0.0419006	0.0397891	0.0336731	0.0493912
Secreted	Pyruvate	0.012252	0.0111476	0.00532762	0.00402091	0.00969141	0.00587761	0.00559717	0.00555147	0.00889256	0
Secreted	Succinate	0.0225647	0.0429183	0.0235855	0.0283198	0.0306525	0.0288246	0.0314719	0.0361895	0.0181824	0
Secreted	Lactate	0.180405	0.27062	0.0704925	5.1665e-15	0.40112	0.159623	0.205459	0.222533	0.0420579	0
Combine protein and secretion and only show those that are >5%:
		Melcytes	Mel501	MeWo	sbcl2	UACC903	WM793	WM1346	WM1366	WM3629	Lu1205
	Proline	0.123767	0.0725306	0.0839335	0.0759534	0.129463	0.0851265	0.058553	0.0580309	0.0581042	0.10728
	Asp-asn	0.243583	0.152756	0.135783	0.154186	0.178811	0.10793	0.145833	0.154349	0.213485	0.285247
	Glu-gln	0.277271	0.345757	0.595037	0.588275	0.143326	0.3974	0.435143	0.433964	0.508662	0.39537
	Citrate	0.0996539	0.0350227	0.0523454	0.112578	0.0293072	0.182633	0.019735	0.0276548	0.120969	0.193676
	Lactate	0.180405	0.27062	0.0704925	5.1665e-15	0.40112	0.159623	0.205459	0.222533	0.0420579	0
